# Supplementary material for: The Proinflammatory Role of ANGPTL8 R59W Variant in Modulating Inflammation through NF-κB Signaling Pathway under TNFα Stimulation
Source: Cells. 2023 Nov 2;12(21):2563. doi: 10.3390/cells12212563 (PMC10648545; doi:10.3390/cells12212563)
Supplement: Supplementary file 1 [file cells-12-02563-s001.zip]

Archive with 1 entries (1 files):
- cells-2531520-supplementary.pdf
